# Supplementary material for: Characteristics of soils in selected maize growing sites along altitudinal gradients in East African highlands
Source: Data Brief. 2015 Sep 3;5:138–44. doi: 10.1016/j.dib.2015.08.030 (PMC4579291; doi:10.1016/j.dib.2015.08.030)
Supplement: Supplementary file 2 — Supplementary material [file mmc2.xls]

## Sheet: Feuil1
	Localities	Field Number	Latitude	Longitude	Altitude (m)	Depth	Al (ppm)	Ca (ppm)	Cu (ppm)	Fe (ppm)	K (ppm)	Mg (ppm)	Mn (ppm)	Na (ppm)	P (ppm)	S (ppm)	Zn (ppm)	pH	C org (%)	SAND%	CLAY%	SILT%	CEC (meq/100g)	EC(µS/cm)	HC (%)
Machakos Hills	Mutito	1	-1.473814	37.294571	2048	0-25 cm	1130	1240	3.20	79.9	277	229	366	29.1	30.8	9.09	10.5	6.25	3.79	50	34	16	10.6	38.0	40.2
	Mutito	2	-1.474573	37.297181	2037	0-25 cm	1130	1240	3.20	79.9	277	229	366	29.1	30.8	9.09	10.5	6.25	3.79	50	34	16	10.6	38.0	40.2
	Mutito	3	-1.47488	37.297593	1789	0-25 cm	1020	1670	3.41	80.5	280	316	360	24.6	51.7	7.91	8.36	6.37	3.29	42	46	12	13.8	44.0	37.2
	Mutito	4	-1.475826	37.297723	1701	0-25 cm	1240	1000	27.5	79.2	267	198	202	18.3	35.6	8.42	5.73	5.84	3.45	46	46	8	9.95	46.0	40
	Mutito	5	-1.475945	37.297706	1715	0-25 cm	1240	1000	27.5	79.2	267	198	202	18.3	35.6	8.42	5.73	5.84	3.45	46	46	8	9.95	46.0	40
	Mutito	6	-1.484753	37.284725	1938	0-25 cm	1520	595	1.20	137	153	118	42.6	29.0	14.0	17.6	2.72	5.42	3.35	58	28	12	7.33	27.0	28.1
	Mutito	7	-1.484748	37.284877	1965	0-25 cm	2130	325	1.58	158	93.0	116	27.1	28.3	4.98	37.2	2.79	4.61	3.02	46	38	16	7.56	51.0	47.5
	Mutito	8	-1.484811	37.286342	2043	0-25 cm	1470	1610	1.19	224	393	291	15.0	20.8	20.1	12.5	4.25	6.03	2.60	60	28	12	14.4	44.0	41.2
	Mutito	9	-1.486742	37.286895	2009	0-25 cm	1490	2450	2.67	163	366	340	35.8	45.7	113	12.1	40.8	6.78	4.00	30	56	14	17.6	41.0	58.9
	Mutito	10	-1.486957	37.286913	1951	0-25 cm	1420	2020	1.16	164	376	337	12.4	27.1	15.3	8.50	3.60	6.15	2.94	42	42	16	17.0	30.0	47.7
	Mutito	1	-1.473814	37.294571	2048	25-50 cm	1180	1190	3.25	90.7	212	232	346	26.1	10.5	9.92	4.63	5.97	3.73	40	50	10	10.8	39.0	44.8
	Mutito	2	-1.474573	37.297181	2037	25-50 cm	1180	1190	3.25	90.7	212	232	346	26.1	10.5	9.92	4.63	5.97	3.73	40	50	10	10.8	39.0	44.8
	Mutito	3	-1.47488	37.297593	1789	25-50 cm	1100	1520	13.5	93.5	198	290	330	24.8	26.5	7.65	10.0	6.22	3.27	50	40	10	12.7	59.0	41.6
	Mutito	4	-1.475826	37.297723	1701	25-50 cm	1280	1110	6.86	86.0	209	211	177	80.5	18.3	10.5	6.12	5.80	3.00	60	24	16	11.1	36.0	41.8
	Mutito	5	-1.475945	37.297706	1715	25-50 cm	1280	1110	6.86	86.0	209	211	177	80.5	18.3	10.5	6.12	5.80	3.00	60	24	16	11.1	36.0	41.8
	Mutito	6	-1.484753	37.284725	1938	25-50 cm	1620	550	1.49	169	104	115	43.6	33.0	7.25	15.9	1.86	5.23	2.29	58	14	28	7.49	29.0	30.4
	Mutito	7	-1.484748	37.284877	1965	25-50 cm	2220	395	2.14	172	63.2	92.2	25.3	30.8	3.54	25.0	1.75	4.61	3.60	56	26	18	7.78	55.0	57
	Mutito	8	-1.484811	37.286342	2043	25-50 cm	1530	1010	1.35	218	129	218	7.25	28.8	14.5	13.9	1.40	5.89	2.41	50	28	22	9.62	34.0	36.4
	Mutito	9	-1.486742	37.286895	2009	25-50 cm	1600	1230	0.98	206	302	213	11.8	40.0	20.8	19.6	11.4	5.70	2.20	46	34	20	12.6	40.0	65.4
	Mutito	10	-1.486957	37.286913	1951	25-50 cm	1610	1970	0.90	154	255	335	8.65	38.5	6.61	15.9	2.33	5.83	2.23	40	46	14	18.1	34.0	48
	Mwanyani	1	-1.53537	37.287987	1535	0-25 cm	929	1250	1.87	184	298	233	129	23.5	393	12.6	19.1	6.01	4.04	62	30	8	11.3	96.0	23.9
	Mwanyani	2	-1.536528	37.286895	1745	0-25 cm	929	1250	1.87	184	298	233	129	23.5	393	12.6	19.1	6.01	4.04	62	30	8	11.3	96.0	23.9
	Mwanyani	3	-1.537383	37.285863	1792	0-25 cm	1170	430	2.99	88.0	145	125	247	23.0	40.3	22.1	1.85	5.07	2.83	48	46	6	7.35	44.0	29.6
	Mwanyani	4	-1.536478	37.285317	1568	0-25 cm	856	690	1.09	93.5	115	147	77.5	17.8	21.3	9.09	2.23	5.80	3.20	72	18	10	6.89	34.0	27.1
	Mwanyani	5	-1.535703	37.28526	1560	0-25 cm	856	690	1.09	93.5	115	147	77.5	17.8	21.3	9.09	2.23	5.80	3.20	72	18	10	6.89	34.0	27.1
	Mwanyani	6	-1.534617	37.287823	1516	0-25 cm	873	810	1.82	108	192	178	112	28.6	56.2	9.11	6.94	6.11	3.45	58	32	10	7.55	53.0	24.2
	Mwanyani	7	-1.534329	37.287802	1525	0-25 cm	873	810	1.82	108	192	178	112	28.6	56.2	9.11	6.94	6.11	3.45	58	32	10	7.55	53.0	24.2
	Mwanyani	8	-1.534308	37.287291	1556	0-25 cm	873	810	1.82	108	192	178	112	28.6	56.2	9.11	6.94	6.11	3.45	58	32	10	7.55	53.0	24.2
	Mwanyani	9	-1.535222	37.286449	1513	0-25 cm	895	1040	1.72	75.5	310	220	220	30.5	31.1	9.94	5.75	6.89	3.35	60	34	6	8.48	52.0	27.1
	Mwanyani	10	-1.534564	37.286953	1562	0-25 cm	600	1950	2.08	157	241	349	238	26.8	368	9.31	17.6	7.78	3.45	76	20	4	13.8	84.0	22
	Mwanyani	1	-1.53537	37.287987	1535	25-50 cm	1270	1220	1.61	144	170	348	42.7	38.2	257	24.3	3.79	5.39	1.72	74	22	4	15.9	72.0	36.8
	Mwanyani	2	-1.536528	37.286895	1745	25-50 cm	1270	1220	1.61	144	170	348	42.7	38.2	257	24.3	3.79	5.39	1.72	74	22	4	15.9	72.0	36.8
	Mwanyani	3	-1.537383	37.285863	1792	25-50 cm	1170	449	1.57	60.5	129	141	197	22.5	6.16	26.0	0.76	5.17	2.60	68	12	20	7.25	32.0	37.2
	Mwanyani	4	-1.536478	37.285317	1568	25-50 cm	906	573	1.12	118	62.8	125	84.2	27.0	11.1	10.9	1.18	5.38	3.52	70	20	10	7.00	24.0	28.1
	Mwanyani	5	-1.535703	37.28526	1560	25-50 cm	906	573	1.12	118	62.8	125	84.2	27.0	11.1	10.9	1.18	5.38	3.52	70	20	10	7.00	24.0	28.1
	Mwanyani	6	-1.534617	37.287823	1516	25-50 cm	1160	906	2.27	79.9	143	204	81.5	38.2	23.6	12.0	2.39	5.89	2.68	68	26	6	8.88	35.0	32.3
	Mwanyani	7	-1.534329	37.287802	1525	25-50 cm	1160	906	2.27	79.9	143	204	81.5	38.2	23.6	12.0	2.39	5.89	2.68	68	26	6	8.88	35.0	32.3
	Mwanyani	8	-1.534308	37.287291	1556	25-50 cm	1160	906	2.27	79.9	143	204	81.5	38.2	23.6	12.0	2.39	5.89	2.68	68	26	6	8.88	35.0	32.3
	Mwanyani	9	-1.535222	37.286449	1513	25-50 cm	1150	789	1.78	80.5	254	203	157	35.6	9.40	10.0	1.97	6.15	2.66	74	18	8	7.85	25.0	31.2
	Mwanyani	10	-1.534564	37.286953	1562	25-50 cm	523	973	1.56	148	168	175	201	28.5	154	5.09	4.05	7.40	2.83	50	32	18	7.16	50.0	19.3
	Masii	1	-1.454715	37.439339	1535	0-25 cm	620	451	0.98	91.5	134	105	97.2	21.8	7.69	4.62	0.88	5.88	2.79	80	12	8	4.71	18.0	15.1
	Masii	2	-1.455622	37.439449	1530	0-25 cm	802	1430	2.16	74.2	505	293	66.0	26.0	34.2	10.0	3.04	7.09	2.52	70	22	8	11.4	73.0	31.7
	Masii	3	-1.456078	37.439651	1539	0-25 cm	675	1250	2.25	114	250	207	87.7	19.8	52.2	9.03	6.37	7.39	3.52	86	8	6	9.06	78.0	23.7
	Masii	4	-1.456408	37.438916	1571	0-25 cm	800	1470	1.94	103	424	256	99.5	23.6	44.8	8.28	13.1	7.47	2.66	74	24	2	11.1	22.0	25
	Masii	5	-1.456309	37.438197	1521	0-25 cm	800	1470	1.94	103	424	256	99.5	23.6	44.8	8.28	13.1	7.47	2.66	74	24	2	11.1	22.0	25
	Masii	6	-1.455691	37.437739	1580	0-25 cm	373	651	0.91	79.2	117	98.0	66.4	14.0	39.8	4.42	8.57	6.96	3.33	84	6	10	4.66	27.0	17.7
	Masii	7	-1.454714	37.437183	1592	0-25 cm	994	793	1.95	63.6	164	181	37.8	25.3	5.58	7.25	1.00	6.03	2.29	70	24	6	7.49	17.0	23.5
	Masii	8	-1.454082	37.436971	1579	0-25 cm	1140	1390	3.66	88.2	463	311	86.7	25.8	10.0	10.3	3.60	6.20	2.50	62	32	6	13.0	25.0	34.3
	Masii	9	-1.453556	37.437201	1576	0-25 cm	834	1390	2.45	110	358	204	59.8	20.8	58.5	8.32	8.75	7.30	1.94	72	26	2	10.0	43.0	27
	Masii	10	-1.454134	37.438296	1552	0-25 cm	578	684	2.25	91.7	244	132	66.5	13.1	15.0	6.19	1.23	6.47	2.47	76	18	6	5.97	24.0	18
	Masii	1	-1.454715	37.439339	1535	25-50 cm	800	575	1.10	86.2	116	142	44.5	27.5	4.76	8.72	0.49	5.55	2.29	78	18	4	6.86	22.0	24.1
	Masii	2	-1.455622	37.439449	1530	25-50 cm	1090	1340	2.27	70.5	400	283	38.6	27.6	10.8	11.1	1.05	6.85	1.38	82	8	10	10.9	65.0	33.3
	Masii	3	-1.456078	37.439651	1539	25-50 cm	755	611	2.14	97.9	232	148	47.8	31.0	13.5	8.32	1.98	6.28	3.06	86	10	4	5.96	28.0	33.8
	Masii	4	-1.456408	37.438916	1571	25-50 cm	1160	1190	1.25	77.5	461	294	50.1	22.5	8.67	11.1	2.43	6.44	1.46	90	6	4	11.1	42.0	33.2
	Masii	5	-1.456309	37.438197	1521	25-50 cm	1160	1190	1.25	77.5	461	294	50.1	22.5	8.67	11.1	2.43	6.44	1.46	90	6	4	11.1	42.0	33.2
	Masii	6	-1.455691	37.437739	1580	25-50 cm	408	499	1.23	72.2	121	78.4	61.5	19.5	14.4	3.46	2.22	6.85	2.58	78	16	6	3.80	20.0	17
	Masii	7	-1.454714	37.437183	1592	25-50 cm	1300	1030	2.04	49.1	96.0	280	13.5	23.3	9.44	8.22	0.89	5.95	1.49	66	26	8	10.0	21.0	31
	Masii	8	-1.454082	37.436971	1579	25-50 cm	1320	820	2.72	71.0	316	256	13.5	27.8	2.79	15.9	0.48	5.32	1.46	80	14	6	12.3	23.0	33.4
	Masii	9	-1.453556	37.437201	1576	25-50 cm	1230	947	2.29	107	241	272	6.24	27.0	9.42	14.1	1.00	6.00	1.27	84	10	6	9.71	19.0	34.1
	Masii	10	-1.454134	37.438296	1552	25-50 cm	923	1210	2.49	80.5	274	233	54.5	23.1	6.86	7.37	0.77	6.69	1.03	80	16	4	9.70	26.0	28.1
	Ghetto	1	-1.407667	37.515517	1307	0-25 cm	552	887	1.06	68.5	115	94.5	80.5	17.8	40.0	6.00	3.94	7.81	2.39	86	10	4	5.80	45.0	18.5
	Ghetto	2	-1.408083	37.51335	1316	0-25 cm	805	945	2.06	95.2	189	191	108	23.6	11.0	8.82	1.53	6.20	2.50	78	16	6	8.33	18.0	19.4
	Ghetto	3	-1.41065	37.511417	1293	0-25 cm	583	438	0.67	72.5	81.5	88.5	50.5	15.1	13.0	3.87	1.04	6.59	2.20	60	14	26	3.59	46.0
	Ghetto	4	-1.409483	37.509383	1302	0-25 cm	813	810	1.48	95.5	340	131	142	28.3	16.8	7.59	2.98	6.32	2.47	82	12	6	7.24	24.0	23.2
	Ghetto	5	-1.4079	37.515133	1320	0-25 cm	704	628	1.42	78.0	161	135	113	11.9	5.44	4.30	1.29	6.51	2.23	88	4	4	5.38	24.0	16.9
	Ghetto	6	-1.404933	37.5157	1325	0-25 cm	838	1660	2.29	118	576	309	170	17.8	61.2	8.14	11.6	7.41	2.45	74	22	4	12.9	78.0	33
	Ghetto	7	-1.406767	37.511667	1134	0-25 cm	728	876	0.92	88.2	210	132	135	18.8	15.0	5.42	2.00	7.19	2.73	82	10	8	6.36	99.0	20.6
	Ghetto	8	-1.407267	37.515617	1299	0-25 cm	728	876	0.92	88.2	210	132	135	18.8	15.0	5.42	2.00	7.19	2.73	82	10	8	6.36	99.0	20.6
	Ghetto	9	-1.40765	37.514822	1324	0-25 cm	460	739	1.89	74.9	281	139	124	14.4	50.6	5.71	4.00	7.02	2.87	76	18	6	5.89	54.0	22
	Ghetto	10	-1.407387	37.516911	1321	0-25 cm	460	739	1.89	74.9	281	139	124	14.4	50.6	5.71	4.00	7.02	2.87	76	18	6	5.89	54.0	22
	Ghetto	1	-1.407667	37.515517	1307	25-50 cm	1090	564	1.00	70.5	114	112	55.7	15.1	8.31	15.5	0.83	5.54	1.65	82	8	10	6.33	26.0	28.9
	Ghetto	2	-1.408083	37.51335	1316	25-50 cm	1080	736	1.74	99.9	124	219	63.0	20.8	3.95	14.6	1.03	5.29	1.89	60	14	26	10.3	23.0	25.3
	Ghetto	3	-1.41065	37.511417	1293	25-50 cm	705	431	0.73	72.2	100	103	38.2	24.1	10.5	6.55	0.72	5.95	2.04	80	12	8	4.32	41.0	n.d.
	Ghetto	4	-1.409483	37.509383	1302	25-50 cm	954	1370	2.10	98.4	231	392	207	27.5	21.3	10.6	2.33	6.64	2.29	88	8	4	12.0	79.0	29
	Ghetto	5	-1.4079	37.515133	1320	25-50 cm	729	800	1.67	87.0	220	183	138	9.08	4.37	5.20	0.86	7.39	1.70	78	14	8	6.38	40.0	20.8
	Ghetto	6	-1.404933	37.5157	1325	25-50 cm	866	1390	2.14	138	641	289	140	24.0	10.4	8.59	3.60	7.16	1.54	80	10	10	11.5	59.0	35.3
	Ghetto	7	-1.406767	37.511667	1134	25-50 cm	572	713	1.61	71.7	202	99.5	64.5	20.6	15.5	9.42	0.89	6.61	2.31	84	8	8	5.59	35.0	19.1
	Ghetto	8	-1.407267	37.515617	1299	25-50 cm	572	713	1.61	71.7	202	99.5	64.5	20.6	15.5	9.42	0.89	6.61	2.31	84	8	8	5.59	35.0	19.1
	Ghetto	9	-1.40765	37.514822	1324	25-50 cm	1000	1310	1.26	76.5	204	223	130	32.5	4.04	6.86	0.82	7.27	1.65	90	8	2	9.46	27.0	30.1
	Ghetto	10	-1.407387	37.516911	1321	25-50 cm	1000	1310	1.26	76.5	204	223	130	32.5	4.04	6.86	0.82	7.27	1.65	90	8	2	9.46	27.0	30.1
	Miondoni	1	-1.416761	37.644271	1083	0-25 cm	882	1730	3.74	62.2	417	410	277	25.6	45.0	12.0	3.46	6.40	2.94	60	30	10	15.4	131	27.5
	Miondoni	2	-1.417058	37.643389	1084	0-25 cm	817	1690	1.74	100	370	255	81.0	20.8	209	17.3	3.22	7.11	1.56	68	20	12	12.1	72.0	31.4
	Miondoni	3	-1.416889	37.639379	1117	0-25 cm	949	957	1.50	72.0	429	264	98.5	29.1	14.1	12.5	0.77	6.58	1.19	72	20	8	9.23	85.0	27.7
	Miondoni	4	-1.417299	37.638257	1116	0-25 cm	923	1100	1.54	82.7	331	179	110	28.8	4.57	7.20	0.99	6.36	1.70	70	20	10	9.33	26.0	33.6
	Miondoni	5	-1.41483	37.639673	1144	0-25 cm	797	735	1.70	64.5	326	196	180	27.8	12.5	10.1	1.60	6.44	2.37	74	22	4	7.23	36.0	25.6
	Miondoni	6	-1.414466	37.63852	1110	0-25 cm	921	1660	11.8	96.5	425	303	276	22.1	27.3	7.78	1.84	7.15	2.12	72	14	14	12.5	27.0	23.7
	Miondoni	7	-1.416254	37.63704	1115	0-25 cm	921	1660	11.8	96.5	425	303	276	22.1	27.3	7.78	1.84	7.15	2.12	72	14	14	12.5	27.0	23.7
	Miondoni	8	-1.413647	37.638404	1107	0-25 cm	921	1660	11.8	96.5	425	303	276	22.1	27.3	7.78	1.84	7.15	2.12	72	14	14	12.5	27.0	23.7
	Miondoni	9	-1.413292	37.639102	1139	0-25 cm	1010	1280	2.08	82.9	453	236	228	22.8	23.3	9.22	1.87	7.31	1.75	74	20	6	10.0	30.0	26
	Miondoni	10	-1.415664	37.634633	1119	0-25 cm	855	1450	10.4	113	449	264	244	18.5	45.2	6.49	4.99	7.30	2.52	82	10	8	11.1	32.0	28
	Miondoni	1	-1.416761	37.644271	1083	25-50 cm	980	1490	3.56	63.3	254	396	215	27.5	14.6	14.3	1.73	6.23	2.79	60	32	8	13.8	75.0	29.8
	Miondoni	2	-1.417058	37.643389	1084	25-50 cm	938	1360	1.41	53.3	313	268	28.8	36.0	67.7	29.8	1.12	6.90	0.89	62	26	12	10.6	76.0	37.5
	Miondoni	3	-1.416889	37.639379	1117	25-50 cm	1080	1270	1.87	65.5	389	364	101	38.5	7.21	22.3	1.03	6.39	0.53	62	34	4	12.2	115	36.2
	Miondoni	4	-1.417299	37.638257	1116	25-50 cm	1100	1810	2.93	102	154	489	235	37.7	12.6	10.9	1.37	6.95	1.88	74	20	6	14.4	51.0	37.3
	Miondoni	5	-1.41483	37.639673	1144	25-50 cm	1340	1180	32.7	86.9	270	363	240	30.1	23.8	16.8	3.14	6.29	1.19	80	18	2	11.5	56.0	30.1
	Miondoni	6	-1.414466	37.63852	1110	25-50 cm	1080	1720	10.4	78.9	367	344	223	29.0	6.30	9.24	0.94	7.02	1.65	68	18	14	13.1	35.0	29.2
	Miondoni	7	-1.416254	37.63704	1115	25-50 cm	1080	1720	10.4	78.9	367	344	223	29.0	6.30	9.24	0.94	7.02	1.65	68	18	14	13.1	35.0	29.2
	Miondoni	8	-1.413647	37.638404	1107	25-50 cm	1080	1720	10.4	78.9	367	344	223	29.0	6.30	9.24	0.94	7.02	1.65	68	18	14	13.1	35.0	29.2
	Miondoni	9	-1.413292	37.639102	1139	25-50 cm	1180	937	1.73	61.7	346	304	121	36.8	4.42	27.0	0.84	6.30	1.25	68	22	10	9.79	74.0	28.9
	Miondoni	10	-1.415664	37.634633	1119	25-50 cm	1070	1990	11.9	82.0	450	400	208	28.8	19.8	9.53	0.78	7.19	2.12	92	2	6	15.2	51.0	34.2
Taita Hills	Vuria	1	-3.40478333333333	38.29575	1814	0-25 cm	1130	1540	4.29	150	192	295	159	47.7	5.69	8.9	4.16	5.96	5.67	70	20	10	13.8	83	49.6
	Vuria	2	-3.40475	38.29575	1805	0-25 cm	1290	1610	6.2	159	72	268	30	44.7	3.66	9.11	1.64	6.11	5.83	68	20	12	13.1	42	37.6
	Vuria	3	-3.40386666666667	38.2961166666667	1800	0-25 cm	1450	1930	5.46	143	132	235	56.7	35	16.3	11	2.72	5.82	5.83	76	18	6	16.3	119	44.9
	Vuria	4	-3.40331666666667	38.2961833333333	1801	0-25 cm	1090	990	2.54	175	145	198	16.8	38.2	57.7	10.5	2	6.04	2.92	82	10	16	8.89	103	24.8
	Vuria	5	-3.40311666666667	38.2964333333333	1810	0-25 cm	1490	1310	4.57	287	91.5	209	20.6	38.8	35.5	15.9	1.92	5.3	5.3	84	8	8	15.2	241	35.4
	Vuria	6	-3.40306666666667	38.2965666666667	1813	0-25 cm	1490	1770	4.67	178	388	275	39.3	51.7	47.7	18	17.1	5.65	5.13	82	12	4	18	348	47.6
	Vuria	7	-3.40276666666667	38.2964666666667	1811	0-25 cm	1530	1800	4.57	148	102	299	50.7	45.7	7.11	12.1	3.79	5.64	6.2	80	18	2	17.5	145	41.3
	Vuria	8	-3.40275	38.29635	1806	0-25 cm	1050	1160	4.15	132	124	231	22.1	27.6	7.12	9	1.37	6.08	5.8	82	18	0	10	73	34.3
	Vuria	9	-3.40326666666667	38.29575	1798	0-25 cm	1320	1270	1.71	135	187	249	11.3	31	24.5	12.5	2.54	6.06	4.45	74	10	16	11.2	103	42.8
	Vuria	10	-3.4037	38.2958333333333	1797	0-25 cm	776	2800	4.08	96	419	253	145	35	123	12.5	8.67	6.79	6	66	22	12	18.7	141	51.2
	Vuria	1	-3.40478333333333	38.29575	1814	25-50 cm	1230	1350	3.71	152	65.9	280	122	55.8	2.2	7.84	2.49	6.01	4.23	66	26	8	11.9	49	44
	Vuria	2	-3.40475	38.29575	1805	25-50 cm	1390	1580	4.54	162	326	219	54.7	39.6	11.1	9.26	2.12	6.2	4.8	78	18	4	12.9	83	43.5
	Vuria	3	-3.40386666666667	38.2961166666667	1800	25-50 cm	1370	1520	4.73	125	92.2	186	53.2	33.7	15	9.93	3.1	5.74	6.15	66	18	16	13.3	91	34.2
	Vuria	4	-3.40331666666667	38.2961833333333	1801	25-50 cm	1150	894	2.58	204	65.2	174	23.3	25.6	26.6	8.8	1.14	5.8	2.6	84	8	8	8.46	72	27.8
	Vuria	5	-3.40311666666667	38.2964333333333	1810	25-50 cm	1340	995	4.54	232	27.1	164	20.8	49	26.1	10.5	1.04	5.38	4.42	86	10	8	11	130	43.6
	Vuria	6	-3.40306666666667	38.2965666666667	1813	25-50 cm	1580	1620	5.3	190	191	261	40.7	49.5	25.6	15.5	12.8	5.57	5.07	84	14	6	16.6	245	45.9
	Vuria	7	-3.40276666666667	38.2964666666667	1811	25-50 cm	1420	1680	4.04	154	44.7	316	40	36.5	3.31	8.14	2.04	6.03	5.83	80	18	2	14.1	86	42
	Vuria	8	-3.40275	38.29635	1806	25-50 cm	1040	1970	3.89	113	470	255	56.7	24.6	24.6	12	4.09	6.24	6.76	78	16	6	15.9	222	43.1
	Vuria	9	-3.40326666666667	38.29575	1798	25-50 cm	1730	742	1.69	115	100	200	4.46	38.7	15	12.5	1.05	5.87	2.5	76	12	12	7.69	61	43.3
	Vuria	10	-3.4037	38.2958333333333	1797	25-50 cm	954	1730	3.12	86.2	247	168	149	34.2	24.1	9.6	3.67	6.74	5.58	64	26	10	11.8	58	54
	Kighala-Werugha	1	-3.39141666666667	38.33915	1688	0-25 cm	1210	618	0.72	156	282	133	24.3	33.8	41.7	16.1	2.24	5.52	3.43	76	14	10	7.89	112	31.5
	Kighala-Werugha	2	-3.39155	38.3389666666667	1685	0-25 cm	1320	1930	1.93	88.7	82.2	272	21.3	28.3	15	9.39	1.37	6.32	5.74	68	18	14	14.4	59	51.1
	Kighala-Werugha	3	-3.39105	38.33855	1679	0-25 cm	1800	1710	0.53	40.1	72.5	137	5.5	116	21	18.3	1.33	6.03	6.04	78	8	14	12.9	45	51
	Kighala-Werugha	4	-3.39086666666667	38.3386	1678	0-25 cm	1800	1710	0.53	40.1	72.5	137	5.5	116	21	18.3	1.33	6.03	6.04	78	8	14	12.9	45	51
	Kighala-Werugha	5	-3.39103333333333	38.3382	1678	0-25 cm	1310	2150	2.27	78.2	231	396	19.3	37.6	43.7	13.8	1.52	6.27	5.95	74	20	6	17.6	107	48.6
	Kighala-Werugha	6	-3.39126666666667	38.3380333333333	1680	0-25 cm	1330	1510	2.43	119	665	374	30	35.8	89.9	26.3	2.27	6.04	4.83	70	20	10	15.6	252	50.8
	Kighala-Werugha	7	-3.3916	38.3377	1685	0-25 cm	1270	1070	0.82	142	71	210	19.5	28.5	49.5	12	1.33	5.83	3.73	66	18	16	9.98	52	62.7
	Kighala-Werugha	8	-3.39226666666667	38.3386166666667	1695	0-25 cm	1370	1280	1.38	112	221	217	21.1	39.6	36.2	15	1.97	5.91	6	64	20	16	11.6	65	55.5
	Kighala-Werugha	9	-3.39265	38.33865	1703	0-25 cm	1230	2440	1.35	100	120	325	26.1	33.7	45	13.4	2.83	6.62	5.83	72	16	12	17.1	69	42.9
	Kighala-Werugha	10	-3.39263333333333	38.3394833333333	1709	0-25 cm	945	1950	3.93	200	231	267	29.8	38.8	116	12.3	6.46	6.51	4.16	62	20	18	14.5	106	44
	Kighala-Werugha	1	-3.39141666666667	38.33915	1688	25-50 cm	1270	316	0.59	154	127	69	21.1	18.1	23.6	25.5	1.48	5.1	3.29	76	18	6	5.04	49	30.4
	Kighala-Werugha	2	-3.39155	38.3389666666667	1685	25-50 cm	1540	1620	1.77	74.5	46.7	238	11	30.8	9.09	8.67	0.71	6.1	5.88	66	24	10	12.7	44	49.9
	Kighala-Werugha	3	-3.39105	38.33855	1679	25-50 cm	1990	1260	0.45	32.5	61.5	94.5	3.98	22.8	11.4	17.3	1.38	5.88	6.42	78	12	10	9.69	50	46.1
	Kighala-Werugha	4	-3.39086666666667	38.3386	1678	25-50 cm	1990	1260	0.45	32.5	61.5	94.5	3.98	22.8	11.4	17.3	1.38	5.88	6.42	78	12	10	9.69	50	46.1
	Kighala-Werugha	5	-3.39103333333333	38.3382	1678	25-50 cm	1450	2110	2	62.8	64.5	338	21.3	53.8	9.98	10.5	0.86	6.18	5.45	70	22	8	16.6	57	61.5
	Kighala-Werugha	6	-3.39126666666667	38.3380333333333	1680	25-50 cm	1530	918	2.37	97.5	247	217	19	39.5	36.3	26.8	1.71	5.46	4.51	62	28	10	11.5	104	61.2
	Kighala-Werugha	7	-3.3916	38.3377	1685	25-50 cm	1360	1000	0.88	138	47.7	188	15.9	31.3	25.6	11.1	1.32	5.65	3.75	66	22	12	9.97	58	64.2
	Kighala-Werugha	8	-3.39226666666667	38.3386166666667	1695	25-50 cm	1590	1030	1.4	114	114	175	10.6	33.3	12.4	17	1.04	5.65	6.58	64	26	10	10.3	61	57.2
	Kighala-Werugha	9	-3.39265	38.33865	1703	25-50 cm	1300	2470	1.41	94.9	80	277	22.3	25	32.3	11.6	3	6.72	5.83	74	12	14	16.4	54	46.3
	Kighala-Werugha	10	-3.39263333333333	38.3394833333333	1709	25-50 cm	1090	1740	4.88	243	110	262	34.2	37.1	97	11.1	6.2	6.34	4.12	62	22	16	13.3	56	52.5
	Mbengonyi	1	-3.41988333333333	38.3621	1480	0-25 cm	1620	1790	1.48	111	237	288	13.5	41	87.2	13.9	3.37	6.14	5.48	68	20	12	14.8	111	54.7
	Mbengonyi	2	-3.41975	38.362	1472	0-25 cm	1780	895	0.99	116	139	162	10.9	53.6	46.8	14.9	1.63	5.57	5.67	72	16	12	9.74	142	55.9
	Mbengonyi	3	-3.4199	38.3625166666667	1478	0-25 cm	1910	370	0.86	116	129	98.7	14.9	57.2	24.8	31.3	1.59	4.7	6.86	64	24	22	7.93	193	58.3
	Mbengonyi	4	-3.42001666666667	38.3627333333333	1478	0-25 cm	1550	817	1.96	139	81.7	159	13.6	50.3	21.3	13	1.26	5.5	5.86	68	24	8	9.18	70	48.2
	Mbengonyi	5	-3.42018333333333	38.36255	1486	0-25 cm	1770	995	0.99	121	83.7	172	12.8	59.3	13.1	11.5	1.9	5.46	6.12	66	24	10	11	88	62.9
	Mbengonyi	6	-3.42046666666667	38.3647	1487	0-25 cm	1620	1120	5.54	119	26	151	11.3	53.7	12.1	26	1.37	5.81	5.51	62	18	20	9.73	127	56.3
	Mbengonyi	7	-3.41933333333333	38.3660166666667	1490	0-25 cm	1170	2860	2.68	145	612	330	46	46	124	11.5	16.3	6.89	6.91	70	14	16	20	90	53.9
	Mbengonyi	8	-3.41948333333333	38.3652833333333	1471	0-25 cm	1780	1220	2.52	116	485	236	10.3	41.8	29.6	19.6	3.99	5.95	7.08	72	14	14	12.1	114	49.6
	Mbengonyi	9	-3.41736666666667	38.3656833333333	1468	0-25 cm	1920	945	1.42	100	219	254	12.1	51.2	22.1	17.1	2.04	5.79	5.29	70	10	20	10.4	97	59.1
	Mbengonyi	10	-3.41741666666667	38.3656166666667	1467	0-25 cm	1920	945	1.42	100	219	254	12.1	51.2	22.1	17.1	2.04	5.79	5.29	70	10	20	10.4	97	59.1
	Mbengonyi	1	-3.41988333333333	38.3621	1480	25-50 cm	1730	1290	1.13	101	117	202	10.5	59.1	49.3	16.6	1.88	6.03	5.62	68	16	16	10.8	46	50.3
	Mbengonyi	2	-3.41975	38.362	1472	25-50 cm	2040	494	0.75	86	55.7	70.2	5.46	48	19.8	12	1.75	5.3	6.04	68	18	14	5.95	71	57.7
	Mbengonyi	3	-3.4199	38.3625166666667	1478	25-50 cm	1930	367	0.78	96.7	98.7	88.9	10.3	146	17	29.5	1.12	4.68	6.54	64	26	10	8.54	104	58.6
	Mbengonyi	4	-3.42001666666667	38.3627333333333	1478	25-50 cm	1840	738	1.87	141	44.7	115	10	52.8	13.5	12	0.46	5.37	5.92	66	22	12	8.4	61	49.3
	Mbengonyi	5	-3.42018333333333	38.36255	1486	25-50 cm	1720	638	0.47	134	38.7	108	7.33	49.6	6.21	10	0.69	5.48	5.74	64	24	12	6.99	44	57.5
	Mbengonyi	6	-3.42046666666667	38.3647	1487	25-50 cm	2030	354	4.08	140	18.5	57.2	10.1	65	6.37	26.6	0.93	4.89	6.58	58	28	14	5.7	77	62.9
	Mbengonyi	7	-3.41933333333333	38.3660166666667	1490	25-50 cm	1530	1640	2.16	124	189	236	17.3	45.5	34.8	12.8	4.13	5.88	4.38	60	26	14	14.3	77	50.3
	Mbengonyi	8	-3.41948333333333	38.3652833333333	1471	25-50 cm	1880	954	2.25	103	587	113	6.8	57.6	15.4	26.6	1.39	5.78	6.7	68	16	16	10.2	113	51.6
	Mbengonyi	9	-3.41736666666667	38.3656833333333	1468	25-50 cm	2140	552	1.2	83.5	49.6	120	8.6	58.6	11.5	16.1	1.3	5.41	4.8	68	20	12	6.82	66	60.5
	Mbengonyi	10	-3.41741666666667	38.3656166666667	1467	25-50 cm	2140	552	1.2	83.5	49.6	120	8.6	58.6	11.5	16.1	1.3	5.41	4.8	68	20	12	6.82	66	60.5
	Josa-Wundanyi	1	-3.43188333333333	38.3568333333333	1344	0-25 cm	1470	1190	1.75	165	79	336	11.5	67	6.24	10.3	1.52	5.3	5.37	62	24	14	16.1	90	55.8
	Josa-Wundanyi	2	-3.43231666666667	38.3561	1358	0-25 cm	1530	1300	1.74	113	186	166	8.58	49.3	83.2	11.4	2.31	6.19	4.13	74	8	18	10.3	84	43.3
	Josa-Wundanyi	3	-3.4329	38.3562666666667	1355	0-25 cm	910	1150	0.69	147	313	246	27	56.3	148	9.41	3.93	6.95	1.59	78	6	16	9.33	57	30.3
	Josa-Wundanyi	4	-3.43306666666667	38.3571666666667	1343	0-25 cm	847	1010	1.5	145	111	336	15.5	45.8	21.3	8.78	4	6.15	1.27	70	6	24	10.1	46	47.4
	Josa-Wundanyi	5	-3.43295	38.358	1336	0-25 cm	790	1960	1.96	188	320	484	51.3	62.6	132	11	36.6	6.93	4.16	68	12	20	15.7	181	42.9
	Josa-Wundanyi	6	-3.43225	38.3577	1345	0-25 cm	1040	1240	2.2	78.4	106	437	25.3	65.5	4.84	9.75	2.77	6.17	4.19	62	20	18	12.6	54	50.3
	Josa-Wundanyi	7	-3.43225	38.35775	1340	0-25 cm	1100	1390	1.79	89.2	64.4	456	25.8	151	3.14	9.25	1.44	5.9	5.28	68	14	18	15.1	60	44.3
	Josa-Wundanyi	8	-3.43093333333333	38.3573666666667	1349	0-25 cm	884	1670	2.45	143	63.7	429	80.4	46.1	19	8.06	3.25	6.49	4.67	74	16	10	14	86	39.7
	Josa-Wundanyi	9	-3.43001666666667	38.3577666666667	1352	0-25 cm	1070	2460	3.94	178	121	584	102	66.5	51	11	6.7	6.74	5.07	70	10	20	19.4	80	42.9
	Josa-Wundanyi	10	-3.42988333333333	38.3580166666667	1356	0-25 cm	1070	2160	3.5	175	80.9	504	64.7	44.2	33	7.63	5.73	6.57	4.42	74	14	12	17.3	57	47
	Josa-Wundanyi	1	-3.43188333333333	38.3568333333333	1344	25-50 cm	1580	778	1.33	177	35	265	2.5	77.2	1.37	7.9	1.44	5.41	5.19	60	28	12	10.7	30	53.1
	Josa-Wundanyi	2	-3.43231666666667	38.3561	1358	25-50 cm	1560	971	1.13	89.2	146	132	4.59	51	62.2	9.75	1.62	6.36	3.69	78	10	12	7.67	46	30.4
	Josa-Wundanyi	3	-3.4329	38.3562666666667	1355	25-50 cm	900	792	0.37	127	566	242	13.3	64.7	56.6	13.5	1.32	6.87	1.57	72	8	20	8.24	61	30.1
	Josa-Wundanyi	4	-3.43306666666667	38.3571666666667	1343	25-50 cm	1060	901	1.85	176	55.2	319	9.06	54.7	9.5	10.3	1.8	5.54	1.27	70	8	22	11.6	45	40.5
	Josa-Wundanyi	5	-3.43295	38.358	1336	25-50 cm	892	1490	1.61	119	140	412	34.5	73.4	30.3	9.61	17	6.96	3.52	64	12	24	12.1	56	45.2
	Josa-Wundanyi	6	-3.43225	38.3577	1345	25-50 cm	1160	1030	1.42	70.7	41.7	380	14.5	64.7	1.23	10.8	0.98	6.36	2.14	62	20	18	10.1	25	48.7
	Josa-Wundanyi	7	-3.43225	38.35775	1340	25-50 cm	1150	953	0.81	93.2	33.1	303	15.6	55.6	1.56	5.33	1.06	6.09	4.01	68	16	16	9.38	25	47.9
	Josa-Wundanyi	8	-3.43093333333333	38.3573666666667	1349	25-50 cm	906	1590	2.24	130	47.7	446	69.7	39.7	7.33	6.33	2.04	6.65	3.87	76	14	10	13.2	44	39.4
	Josa-Wundanyi	9	-3.43001666666667	38.3577666666667	1352	25-50 cm	1110	2230	3.2	129	65.5	548	66.5	67	7.37	9	2.87	6.79	4.84	68	22	10	17.5	58	47.6
	Josa-Wundanyi	10	-3.42988333333333	38.3580166666667	1356	25-50 cm	1150	1970	3.58	174	55.3	563	63.3	58.1	4.62	9.13	2.18	6.28	3.56	72	18	10	17.7	51	46.2
	Dembwa	1	-3.44688333333333	38.3641333333333	1092	0-25 cm	713	1860	2.24	234	91.2	420	72.9	43.1	126	138	4.3	6.5	4.11	80	12	8	15	66	39.8
	Dembwa	2	-3.44693333333333	38.3644666666667	1093	0-25 cm	713	1860	2.24	234	91.2	420	72.9	43.1	126	138	4.3	6.5	4.11	80	12	8	15	66	39.8
	Dembwa	3	-3.447587	38.364573	1093	0-25 cm	920	1400	1.52	120	60.5	509	34.2	52.2	6.83	14	1.72	6.01	4.36	80	10	10	14.5	85	42.6
	Dembwa	4	-3.44721666666667	38.3639	1091	0-25 cm	713	1860	2.24	234	91.2	420	72.9	43.1	126	138	4.3	6.5	4.11	80	12	8	15	66	39.8
	Dembwa	5	-3.4471	38.3630666666667	1083	0-25 cm	687	2680	2.72	208	69.7	590	47.5	127	14.6	13	3.41	6.8	5	76	18	6	20.6	128	39
	Dembwa	6	-3.4468	38.3628666666667	1088	0-25 cm	687	2680	2.72	208	69.7	590	47.5	127	14.6	13	3.41	6.8	5	76	18	6	20.6	128	39
	Dembwa	7	-3.44698333333333	38.3631166666667	1097	0-25 cm	750	1230	1.02	93.4	79	378	43.2	82.7	7.24	8.57	2.33	6.51	3.18	68	20	12	11.2	61	49.2
	Dembwa	8	-3.44676666666667	38.3617166666667	1097	0-25 cm	750	1230	1.02	93.4	79	378	43.2	82.7	7.24	8.57	2.33	6.51	3.18	68	20	12	11.2	61	49.2
	Dembwa	9	-3.4465	38.3605166666667	1102	0-25 cm	491	1390	1.73	190	188	345	60.3	52.5	14	8.56	4.75	6.62	2.81	72	12	16	11.7	90	46.5
	Dembwa	10	-3.4465	38.3605166666667	1100	0-25 cm	823	1590	1.76	98.2	104	527	66.2	52.8	3.5	8.42	3.58	6.14	4.66	64	22	14	15.6	61	38.7
	Dembwa	1	-3.44688333333333	38.3641333333333	1092	25-50 cm	816	2430	2.77	228	57.7	454	79.7	54.1	105	29.3	2.54	6.68	4.33	78	14	8	18	41	36.6
	Dembwa	2	-3.44693333333333	38.3644666666667	1093	25-50 cm	816	2430	2.77	228	57.7	454	79.7	54.1	105	29.3	2.54	6.68	4.33	78	14	8	18	41	36.6
	Dembwa	3	-3.447587	38.364573	1093	25-50 cm	1070	1470	1.51	133	44.7	626	22.5	58.6	3.75	6.88	1.84	6.11	4.3	76	16	8	15.9	38	34.3
	Dembwa	4	-3.44721666666667	38.3639	1091	25-50 cm	816	2430	2.77	228	57.7	454	79.7	54.1	105	29.3	2.54	6.68	4.33	78	14	8	18	41	36.6
	Dembwa	5	-3.4471	38.3630666666667	1083	25-50 cm	820	3110	2.75	159	37.1	610	104	313	7.87	19.5	1.05	7.92	3.89	74	22	4	22.8	141	38.9
	Dembwa	6	-3.4468	38.3628666666667	1088	25-50 cm	820	3110	2.75	159	37.1	610	104	313	7.87	19.5	1.05	7.92	3.89	74	22	4	22.8	141	38.9
	Dembwa	7	-3.44698333333333	38.3631166666667	1097	25-50 cm	1030	1230	1.08	119	36.2	384	33.2	389	2.96	17.6	1.05	6.6	2.97	60	26	14	12.4	92	41.4
	Dembwa	8	-3.44676666666667	38.3617166666667	1097	25-50 cm	1030	1230	1.08	119	36.2	384	33.2	389	2.96	17.6	1.05	6.6	2.97	60	26	14	12.4	92	41.4
	Dembwa	9	-3.4465	38.3605166666667	1102	25-50 cm	720	1190	2.52	190	133	404	65	59.8	6.73	7.62	5.38	6.25	2.43	66	18	16	11.8	48	46.6
	Dembwa	10	-3.4465	38.3605166666667	1100	25-50 cm	989	1280	1.92	124	47.5	505	73.7	75.5	2.14	7.21	2.08	6.02	4.13	64	26	10	13.8	43	45.3
	Kipusi-Mwatate	1	-3.477748	38.380262	803	0-25 cm	876	2380	5.55	258	184	605	146	72	18.8	14.8	3.81	6.25	4.57	74	16	10	21.2	415	40.8
	Kipusi-Mwatate	2	-3.47833333333333	38.3812	818	0-25 cm	555	1320	2.5	113	397	227	159	34.2	58.7	6.5	3.6	7.16	3.79	88	8	4	10	72	20
	Kipusi-Mwatate	3	-3.47766666666667	38.3803166666667	831	0-25 cm	807	1070	2.83	70.4	450	240	223	43	22.3	6.84	4.83	7.08	3.31	82	12	6	9.08	47	31.5
	Kipusi-Mwatate	4	-3.47866666666667	38.3802	844	0-25 cm	521	1870	2.79	102	301	228	141	142	61.5	8.85	3.24	7.59	3.92	82	16	2	13.1	63	18.4
	Kipusi-Mwatate	5	-3.47845	38.3801166666667	845	0-25 cm	521	1870	2.79	102	301	228	141	142	61.5	8.85	3.24	7.59	3.92	82	16	2	13.1	63	18.4
	Kipusi-Mwatate	6	-3.47851666666667	38.37955	863	0-25 cm	459	1280	2.04	114	186	125	130	32.8	89	6.7	4.57	6.69	3.93	90	4	6	8.89	55	24.6
	Kipusi-Mwatate	7	-3.4787	38.3790166666667	865	0-25 cm	485	777	2.48	110	225	127	111	40.2	38.3	4.34	1.93	6.41	2.83	90	4	6	6.6	41	21.2
	Kipusi-Mwatate	8	-3.47935	38.3793333333333	871	0-25 cm	549	1350	3.64	98.2	318	196	183	40	50.3	7.15	3.04	6.89	3.29	88	8	4	9.98	107	19.4
	Kipusi-Mwatate	9	-3.47911666666667	38.37985	870	0-25 cm	548	1880	3.68	106	523	209	191	38.8	102	8.16	3.08	7.5	3.43	84	8	8	13.1	101	15.5
	Kipusi-Mwatate	10	-3.47936666666667	38.3800166666667	869	0-25 cm	548	1880	3.68	106	523	209	191	38.8	102	8.16	3.08	7.5	3.43	84	8	8	13.1	101	15.5
	Kipusi-Mwatate	1	-3.477748	38.380262	803	25-50 cm	960	2860	7.3	276	95.2	849	89.7	127	5.91	10	3.6	6.45	4.78	62	24	14	25.5	154	62.1
	Kipusi-Mwatate	2	-3.47833333333333	38.3812	818	25-50 cm	582	1140	2.75	107	221	219	136	61.7	29.1	4.44	1.53	7.45	3	88	8	4	8.7	36	18.8
	Kipusi-Mwatate	3	-3.47766666666667	38.3803166666667	831	25-50 cm	1020	1130	2.92	89	654	301	203	58.7	6.2	6.3	2.37	7.1	2.54	76	18	6	10.5	41	34
	Kipusi-Mwatate	4	-3.47866666666667	38.3802	844	25-50 cm	644	1530	3.72	140	187	233	145	145	23.6	6.67	2.69	7.34	3.33	88	6	6	11.1	35	24.9
	Kipusi-Mwatate	5	-3.47845	38.3801166666667	845	25-50 cm	644	1530	3.72	140	187	233	145	145	23.6	6.67	2.69	7.34	3.33	88	6	6	11.1	35	24.9
	Kipusi-Mwatate	6	-3.47851666666667	38.37955	863	25-50 cm	460	925	1.87	110	112	102	103	43.7	62	5.62	1.88	6.72	2.81	92	4	4	6.53	43	20
	Kipusi-Mwatate	7	-3.4787	38.3790166666667	865	25-50 cm	504	944	3.04	98.4	150	121	134	32.7	28.6	4.37	1.57	7.24	2.54	92	4	4	6.52	40	11.4
	Kipusi-Mwatate	8	-3.47935	38.3793333333333	871	25-50 cm	636	810	3.18	130	172	168	127	38.8	20.6	4.76	1.26	6.4	2.95	82	10	8	7.04	27	11.8
	Kipusi-Mwatate	9	-3.47911666666667	38.37985	870	25-50 cm	642	2110	4.66	115	333	252	207	45.7	81.9	6.29	3.31	7.39	3.45	90	8	2	14.2	52	18.6
	Kipusi-Mwatate	10	-3.47936666666667	38.3800166666667	869	25-50 cm	642	2110	4.66	115	333	252	207	45.7	81.9	6.29	3.31	7.39	3.45	90	8	2	14.2	52	18.6
Mount Kilimanjaro	Marua	1	-3.28615	37.45685	1683	0-25 cm	1970	174	3.12	58.6	72	45	16	29.1	4.86	29.8	0.57	4.94	5.71	68	16	16	3.36	55	47.9
	Marua	2	-3.28688333333333	37.45525	1679	0-25 cm	1840	184	1.8	61.7	37.7	79.2	11.5	9.42	4.3	22.1	0.4	4.8	6.96	58	22	20	3.97	58	48.6
	Marua	3	-3.28655	37.45555	1680	0-25 cm	1490	459	2.79	81.4	60.2	127	25.5	42.8	3.6	43	0.86	5.14	6.09	62	26	12	7.09	57	56.9
	Marua	4	-3.28708333333333	37.4554333333333	1674	0-25 cm	1490	459	2.79	81.4	60.2	127	25.5	42.8	3.6	43	0.86	5.14	6.09	62	26	12	7.09	57	56.9
	Marua	5	-3.2874	37.4546166666667	1673	0-25 cm	1700	1070	5.41	63.5	151	258	10	19.6	6.92	10.8	2.45	5.54	5.21	64	10	26	12.2	126	52.9
	Marua	6	-3.28753333333333	37.4548833333333	1667	0-25 cm	1700	1070	5.41	63.5	151	258	10	19.6	6.92	10.8	2.45	5.54	5.21	64	10	26	12.2	126	52.9
	Marua	7	-3.28821666666667	37.4547333333333	1677	0-25 cm	1330	2180	35	84.2	136	480	17	28.5	37	9.53	5.86	5.94	5.54	64	12	24	19.7	83	57.1
	Marua	8	-3.28791666666667	37.4535333333333	1670	0-25 cm	1420	1640	12	75.4	106	325	17.8	28.8	7.87	10.3	2.64	5.73	5.5	60	12	28	15.9	82	66.5
	Marua	9	-3.28756666666667	37.453	1668	0-25 cm	1580	988	5	69.4	200	279	12	26.6	8.88	11.5	2.39	5.41	5.71	60	12	28	12.9	170	55
	Marua	10	-3.28808333333333	37.45265	1676	0-25 cm	1470	620	3.31	77	42.1	125	22.5	29.8	3.37	18.1	1	5.02	4.79	54	24	22	9.07	65	47.2
	Marua	1	-3.28615	37.45685	1683	25-50 cm	1850	235	3.04	58	64.2	56.7	11.9	32.3	5.9	27.6	0.6	5.07	5.76	62	14	24	3.91	54	54.7
	Marua	2	-3.28688333333333	37.45525	1679	25-50 cm	2170	137	1.4	70.2	23.5	48.8	7.01	39.7	4.08	32.2	0.32	4.92	6.94	60	28	12	2.89	31	62.1
	Marua	3	-3.28655	37.45555	1680	25-50 cm	1410	261	2.08	78.7	27.3	79.7	22.1	42.5	2.99	34.2	0.76	5.11	6.03	52	26	22	4.35	20	60
	Marua	4	-3.28708333333333	37.4554333333333	1674	25-50 cm	1410	261	2.08	78.7	27.3	79.7	22.1	42.5	2.99	34.2	0.76	5.11	6.03	52	26	22	4.35	20	60
	Marua	5	-3.2874	37.4546166666667	1673	25-50 cm	1700	1020	4.51	59.8	65.2	229	7.11	56.5	5.59	9.33	1.14	5.59	5.48	70	4	26	11.1	109	49.5
	Marua	6	-3.28753333333333	37.4548833333333	1667	25-50 cm	1700	1020	4.51	59.8	65.2	229	7.11	56.5	5.59	9.33	1.14	5.59	5.48	70	4	26	11.1	109	49.5
	Marua	7	-3.28821666666667	37.4547333333333	1677	25-50 cm	1360	1950	11.4	82.7	92.5	423	13.3	32.2	19.5	8.42	2.89	6.13	5.19	64	18	18	16.7	40	62.7
	Marua	8	-3.28791666666667	37.4535333333333	1670	25-50 cm	1390	1870	12.5	77	59.5	327	17.8	39	7.25	11	2.43	5.78	5.12	58	18	24	17	71	65.6
	Marua	9	-3.28756666666667	37.453	1668	25-50 cm	1640	948	5.61	66.5	142	246	13	35.8	8.09	13.4	2.23	5.61	5.36	58	14	28	10.8	55	57.4
	Marua	10	-3.28808333333333	37.45265	1676	25-50 cm	1510	533	3.27	74.2	28.6	106	14	12.5	3.06	16.5	0.86	5.08	5.2	58	22	20	7.32	55	50.2
	Nduoni	1	-3.30898333333333	37.4625	1556	0-25 cm	1450	944	6.3	66.2	77.2	162	24.6	85.9	9.28	13	1.15	5.28	4.62	62	14	24	11.7	85	49.2
	Nduoni	2	-3.30981666666667	37.46365	1555	0-25 cm	1550	1390	10.9	81.7	103	294	41.2	33	21.8	12.5	2.29	5.55	4.54	62	14	24	15	53	53.1
	Nduoni	3	-3.30868333333333	37.46375	1555	0-25 cm	1880	1090	7.33	56.2	47.5	145	11	39.7	3.06	9.83	0.32	5.53	4.96	60	20	20	10.7	61	52.8
	Nduoni	4	-3.3088	37.4641	1553	0-25 cm	1450	651	14	121	96	240	76.7	30.3	22.3	14.8	2.72	4.94	4.62	50	28	22	12.1	78	51.4
	Nduoni	5	-3.3091	37.4645166666667	1550	0-25 cm	1310	925	4.95	86.2	95	395	47.2	48.3	1.84	7.37	0.9	5.48	4.11	50	32	18	13.2	55	49.2
	Nduoni	6	-3.30971666666667	37.4637833333333	1558	0-25 cm	1570	1820	15.9	89	135	395	27.6	34	18.5	7.04	2.45	5.85	4.42	56	14	30	17.2	55	38.1
	Nduoni	7	-3.30966666666667	37.4637166666667	1559	0-25 cm	1390	2760	8.09	90.2	72.7	373	29.5	29.6	48.5	3.75	3.02	6.28	4.48	62	12	26	20.4	61	47.1
	Nduoni	8	-3.31003333333333	37.4633833333333	1555	0-25 cm	1500	2520	7.24	82.2	288	335	31.3	48.7	13.9	6.87	14.5	6.31	4.75	64	12	24	19.3	111	42
	Nduoni	9	-3.30821666666667	37.4626666666667	1561	0-25 cm	1500	2520	7.24	82.2	288	335	31.3	48.7	13.9	6.87	14.5	6.31	4.75	64	12	24	19.3	111	42
	Nduoni	10	-3.30805	37.4630166666667	1560	0-25 cm	1500	2520	7.24	82.2	288	335	31.3	48.7	13.9	6.87	14.5	6.31	4.75	64	12	24	19.3	111	42
	Nduoni	1	-3.30898333333333	37.4625	1556	25-50 cm	1400	786	5.28	71.5	34.6	84.7	19.8	13.9	9.39	9.93	0.67	5.42	4.83	48	20	32	7.83	46	53.6
	Nduoni	2	-3.30981666666667	37.46365	1555	25-50 cm	1550	1250	9.75	77.2	64.7	290	22.5	18.8	21.1	12.4	2.43	5.69	4.8	64	14	22	12.7	40	56.4
	Nduoni	3	-3.30868333333333	37.46375	1555	25-50 cm	1910	658	5.69	59.5	21.3	93.5	7.01	52.2	2.75	11.6	0.79	5.37	5.37	58	28	14	7.32	34	64.9
	Nduoni	4	-3.3088	37.4641	1553	25-50 cm	1230	1160	7.71	115	44.7	277	39.7	42.8	6.28	7.11	1.53	5.6	4.54	54	28	18	12.5	39	57.1
	Nduoni	5	-3.3091	37.4645166666667	1550	25-50 cm	1180	459	3.89	78.2	23.1	342	22.6	48.7	0.64	9.67	0.22	5.47	4.54	48	36	16	8.64	29	67.4
	Nduoni	6	-3.30971666666667	37.4637833333333	1558	25-50 cm	1580	1780	11.3	80	98.2	395	16.8	37	15.3	7.12	1.77	5.88	4.63	60	16	24	16.6	53	47.2
	Nduoni	7	-3.30966666666667	37.4637166666667	1559	25-50 cm	1460	2670	7.88	90.5	50.1	344	21.8	42	35.6	3.16	2.64	6.31	4.73	60	14	26	19.5	38	42.9
	Nduoni	8	-3.31003333333333	37.4633833333333	1555	25-50 cm	1590	1780	5.37	74	142	234	18.3	47.8	10.5	4.88	4.83	6.27	4.73	68	14	18	13.6	42	51.2
	Nduoni	9	-3.30821666666667	37.4626666666667	1561	25-50 cm	1590	1780	5.37	74	142	234	18.3	47.8	10.5	4.88	4.83	6.27	4.73	68	14	18	13.6	42	51.2
	Nduoni	10	-3.30805	37.4630166666667	1560	25-50 cm	1590	1780	5.37	74	142	234	18.3	47.8	10.5	4.88	4.83	6.27	4.73	68	14	18	13.6	42	51.2
	Kapochi-Tela	1	-3.33093333333333	37.4723	1386	0-25 cm	892	3270	36.3	124	271	822	213	40.5	115	9.57	18.3	6.66	4.29	46	38	16	26.6	121	47.4
	Kapochi-Tela	2	-3.33028333333333	37.47245	1394	0-25 cm	1100	2150	14.1	95.2	113	531	253	40	16.6	6.16	4.99	6.14	4.13	48	36	16	19.1	82	41.9
	Kapochi-Tela	3	-3.32995	37.4713166666667	1401	0-25 cm	1100	2150	14.1	95.2	113	531	253	40	16.6	6.16	4.99	6.14	4.13	48	36	16	19.1	82	41.9
	Kapochi-Tela	4	-3.3298	37.4721	1394	0-25 cm	1100	2150	14.1	95.2	113	531	253	40	16.6	6.16	4.99	6.14	4.13	48	36	16	19.1	82	41.9
	Kapochi-Tela	5	-3.328833	37.4717666666667	1402	0-25 cm	1020	2960	11.5	114	106	604	212	51.8	17.3	5.41	4.54	6.73	4.24	56	30	14	22.2	79	40.8
	Kapochi-Tela	6	-3.32916666666667	37.4706333333333	1402	0-25 cm	1020	2960	11.5	114	106	604	212	51.8	17.3	5.41	4.54	6.73	4.24	56	30	14	22.2	79	40.8
	Kapochi-Tela	7	-3.33008333333333	37.4708	1387	0-25 cm	862	3210	13.9	111	424	880	226	34.8	36.2	7.96	6.33	6.83	4.54	54	30	16	26.5	184	54
	Kapochi-Tela	8	-3.33093333333333	37.4717833333333	1377	0-25 cm	892	3270	36.3	124	271	822	213	40.5	115	9.57	18.3	6.66	4.29	46	38	16	26.6	121	47.4
	Kapochi-Tela	9	-3.33123333333333	37.47235	1372	0-25 cm	892	3270	36.3	124	271	822	213	40.5	115	9.57	18.3	6.66	4.29	46	38	16	26.6	121	47.4
	Kapochi-Tela	10	-3.33168333333333	37.4724166666667	1365	0-25 cm	972	3370	15.6	127	112	592	208	35.2	121	7.58	7.67	6.33	4.67	50	36	14	26.1	94	58.6
	Kapochi-Tela	1	-3.33093333333333	37.4723	1386	25-50 cm	905	2600	16.6	125	62.8	714	199	49.8	62.7	7.55	6.3	6.51	4.4	46	42	12	22	154	53.3
	Kapochi-Tela	2	-3.33028333333333	37.47245	1394	25-50 cm	1040	2090	13.3	97	93.5	536	198	50.7	15.5	5.71	4	6.18	4.8	52	32	16	18.6	84	49.7
	Kapochi-Tela	3	-3.32995	37.4713166666667	1401	25-50 cm	1040	2090	13.3	97	93.5	536	198	50.7	15.5	5.71	4	6.18	4.8	52	32	16	18.6	84	49.7
	Kapochi-Tela	4	-3.3298	37.4721	1394	25-50 cm	1040	2090	13.3	97	93.5	536	198	50.7	15.5	5.71	4	6.18	4.8	52	32	16	18.6	84	49.7
	Kapochi-Tela	5	-3.328833	37.4717666666667	1402	25-50 cm	1080	2220	9.48	97.5	50.8	488	184	45.1	6.69	3.81	2.67	6.66	4.33	54	32	14	17.1	64	47.9
	Kapochi-Tela	6	-3.32916666666667	37.4706333333333	1402	25-50 cm	1080	2220	9.48	97.5	50.8	488	184	45.1	6.69	3.81	2.67	6.66	4.33	54	32	14	17.1	64	47.9
	Kapochi-Tela	7	-3.33008333333333	37.4708	1387	25-50 cm	1080	2310	9.64	89.5	147	554	184	129	6.2	16.1	3.66	6.39	4.11	50	36	14	19.9	95	57.4
	Kapochi-Tela	8	-3.33093333333333	37.4717833333333	1377	25-50 cm	905	2600	16.6	125	62.8	714	199	49.8	62.7	7.55	6.3	6.51	4.4	46	42	12	22	154	53.3
	Kapochi-Tela	9	-3.33123333333333	37.47235	1372	25-50 cm	905	2600	16.6	125	62.8	714	199	49.8	62.7	7.55	6.3	6.51	4.4	46	42	12	22	154	53.3
	Kapochi-Tela	10	-3.33168333333333	37.4724166666667	1365	25-50 cm	1080	2200	9.74	177	31	533	135	60.2	36.2	6.92	2.24	6.57	4.34	52	40	8	17.7	51	70.3
	Uparo-Church	1	-3.34791666666667	37.4599166666667	1160	0-25 cm	1360	1690	6.28	58	38.3	604	323	59.7	3.27	7.62	1.23	6.31	3.79	50	34	16	16.3	29	46.5
	Uparo-Church	2	-3.34778333333333	37.45985	1162	0-25 cm	1270	2140	7.78	55.2	49	604	371	38.6	1.6	6.58	1.37	6.47	3.58	50	34	16	18.3	47	51.2
	Uparo-Church	3	-3.34761666666667	37.4594166666667	1159	0-25 cm	1360	1690	6.28	58	38.3	604	323	59.7	3.27	7.62	1.23	6.31	3.79	50	34	16	16.3	29	46.5
	Uparo-Church	4	-3.34821666666667	37.4590833333333	1160	0-25 cm	1330	1820	7.46	59.5	477	399	320	31.1	6.46	13	3.54	5.44	4	48	38	14	22.3	253	51.3
	Uparo-Church	5	-3.34841666666667	37.4593166666667	1158	0-25 cm	1330	1820	7.46	59.5	477	399	320	31.1	6.46	13	3.54	5.44	4	48	38	14	22.3	253	51.3
	Uparo-Church	6	-3.34818333333333	37.4598833333333	1162	0-25 cm	1360	1690	6.28	58	38.3	604	323	59.7	3.27	7.62	1.23	6.31	3.79	50	34	16	16.3	29	46.5
	Uparo-Church	7	-3.34655	37.4603166666667	1170	0-25 cm	1330	1820	7.46	59.5	477	399	320	31.1	6.46	13	3.54	5.44	4	52	34	14	22.3	253	55.1
	Uparo-Church	8	-3.34525	37.46035	1176	0-25 cm	1130	3370	8.26	75.7	99.2	1000	191	20.5	2.99	4.59	1.19	7.15	3.87	48	40	12	26.6	80	57.1
	Uparo-Church	9	-3.34406666666667	37.4609333333333	1182	0-25 cm	1030	3740	8.11	80.9	38.8	619	189	35.5	3.41	3.75	1.49	7.36	4.2	50	38	12	25.1	52	56.2
	Uparo-Church	10	-3.34448333333333	37.4603	1188	0-25 cm	1130	3370	8.26	75.7	99.2	1000	191	20.5	2.99	4.59	1.19	7.15	3.87	48	40	12	26.6	80	57.1
	Uparo-Church	1	-3.34791666666667	37.4599166666667	1160	25-50 cm	1360	1650	5.62	53.3	18	501	256	44.6	0.84	6.8	0.54	6.24	3.74	52	30	18	15.1	36	54.6
	Uparo-Church	2	-3.34778333333333	37.45985	1162	25-50 cm	1390	1630	6.23	75.7	24.3	508	313	45	0.89	8.11	0.68	6.38	4	52	32	16	14.7	34	56.3
	Uparo-Church	3	-3.34761666666667	37.4594166666667	1159	25-50 cm	1360	1650	5.62	53.3	18	501	256	44.6	0.84	6.8	0.54	6.24	3.74	52	30	18	15.1	36	54.6
	Uparo-Church	4	-3.34821666666667	37.4590833333333	1160	25-50 cm	1310	1800	6.11	70.5	110	523	286	37.7	1.17	7.04	1.06	5.98	3.71	52	34	14	17.4	133	51.3
	Uparo-Church	5	-3.34841666666667	37.4593166666667	1158	25-50 cm	1310	1800	6.11	70.5	110	523	286	37.7	1.17	7.04	1.06	5.98	3.71	52	34	14	17.4	133	51.3
	Uparo-Church	6	-3.34818333333333	37.4598833333333	1162	25-50 cm	1360	1650	5.62	53.3	18	501	256	44.6	0.84	6.8	0.54	6.24	3.74	52	30	18	15.1	36	54.6
	Uparo-Church	7	-3.34655	37.4603166666667	1170	25-50 cm	1290	1650	7.95	57.7	191	614	269	21.5	2.81	13	1.16	6.2	3.79	50	36	14	16.8	71	54.8
	Uparo-Church	8	-3.34525	37.46035	1176	25-50 cm	1230	2070	6.29	73.2	43.1	830	119	29.6	1.57	3.41	0.86	6.82	4.41	50	42	8	18.8	41	63.9
	Uparo-Church	9	-3.34406666666667	37.4609333333333	1182	25-50 cm	1110	2970	7.25	73.7	15.1	654	147	52.7	1.17	3.43	0.57	7.18	4.42	50	40	10	21.4	36	60.3
	Uparo-Church	10	-3.34448333333333	37.4603	1188	25-50 cm	1230	2070	6.29	73.2	43.1	830	119	29.6	1.57	3.41	0.86	6.82	4.41	50	42	8	18.8	41	63.9
	Uparo-Iwaleni	1	-3.366422	37.452501	940	0-25 cm	1000	4730	6.41	93	673	732	188	40	18	5.59	1.18	7.31	3.37	56	32	12	32.9	104	41.8
	Uparo-Iwaleni	2	-3.36675	37.4518833333333	982	0-25 cm	1000	4730	6.41	93	673	732	188	40	18	5.59	1.18	7.31	3.37	56	32	12	32.9	104	41.8
	Uparo-Iwaleni	3	-3.36781666666667	37.4526833333333	978	0-25 cm	1110	2980	6.71	77.7	439	768	245	26.1	13.8	5.28	0.64	6.75	3.37	48	40	12	24.6	46	38.2
	Uparo-Iwaleni	4	-3.36743333333333	37.4513	974	0-25 cm	1110	2980	6.71	77.7	439	768	245	26.1	13.8	5.28	0.64	6.75	3.37	48	40	12	24.6	46	38.2
	Uparo-Iwaleni	5	-3.36785	37.4515	974	0-25 cm	1110	2980	6.71	77.7	439	768	245	26.1	13.8	5.28	0.64	6.75	3.37	48	40	12	24.6	46	38.2
	Uparo-Iwaleni	6	-3.37103333333333	37.45015	945	0-25 cm	1160	2830	5.45	84.9	1210	787	206	68.9	26.8	22.1	1.84	7.18	3.18	52	22	26	25.1	144	35
	Uparo-Iwaleni	7	-3.37116666666667	37.4502833333333	944	0-25 cm	1160	2830	5.45	84.9	1210	787	206	68.9	26.8	22.1	1.84	7.18	3.18	52	22	26	25.1	144	35
	Uparo-Iwaleni	8	-3.377744	37.44968	881	0-25 cm	959	3810	6.05	86	640	810	216	42.5	16.8	9.43	1.06	6.98	3.18	50	28	22	28.9	93	46.9
	Uparo-Iwaleni	9	-3.377329	37.450287	884	0-25 cm	959	3810	6.05	86	640	810	216	42.5	16.8	9.43	1.06	6.98	3.18	50	28	22	28.9	93	46.9
	Uparo-Iwaleni	10	-3.37845	37.4501833333333	891	0-25 cm	1090	2880	5.79	64.9	681	653	208	58.6	11.6	7.61	0.83	6.68	3.02	48	32	20	24.1	69	38.4
	Uparo-Iwaleni	1	-3.366422	37.452501	940	25-50 cm	1110	5100	5.96	87.2	450	800	155	26.8	12.1	5.21	1.53	7.42	3.04	60	28	12	34.8	76	44.1
	Uparo-Iwaleni	2	-3.36675	37.4518833333333	982	25-50 cm	1110	5100	5.96	87.2	450	800	155	26.8	12.1	5.21	1.53	7.42	3.04	60	28	12	34.8	76	44.1
	Uparo-Iwaleni	3	-3.36781666666667	37.4526833333333	978	25-50 cm	n.d.	n.d.	n.d.	n.d.	n.d.	n.d.	n.d.	n.d.	n.d.	n.d.	n.d.	n.d.	n.d.	48	44	8	n.d.	n.d.	50.6
	Uparo-Iwaleni	4	-3.36743333333333	37.4513	974	25-50 cm	n.d.	n.d.	n.d.	n.d.	n.d.	n.d.	n.d.	n.d.	n.d.	n.d.	n.d.	n.d.	n.d.	48	44	8	n.d.	n.d.	50.6
	Uparo-Iwaleni	5	-3.36785	37.4515	974	25-50 cm	n.d.	n.d.	n.d.	n.d.	n.d.	n.d.	n.d.	n.d.	n.d.	n.d.	n.d.	n.d.	n.d.	48	44	8	n.d.	n.d.	50.6
	Uparo-Iwaleni	6	-3.37103333333333	37.45015	945	25-50 cm	1340	1870	3.69	51.6	618	704	105	67.9	4.48	7.99	0.35	6.42	3.41	52	28	20	19.8	68	41.6
	Uparo-Iwaleni	7	-3.37116666666667	37.4502833333333	944	25-50 cm	1340	1870	3.69	51.6	618	704	105	67.9	4.48	7.99	0.35	6.42	3.41	52	28	20	19.8	68	41.6
	Uparo-Iwaleni	8	-3.377744	37.44968	881	25-50 cm	858	4610	7.01	67	439	494	286	48.1	20.8	7.95	2.45	7.11	3.18	48	28	24	29.7	118	43.1
	Uparo-Iwaleni	9	-3.377329	37.450287	884	25-50 cm	858	4610	7.01	67	439	494	286	48.1	20.8	7.95	2.45	7.11	3.18	48	28	24	29.7	118	43.1
	Uparo-Iwaleni	10	-3.37845	37.4501833333333	891	25-50 cm	1220	2330	4.98	56.8	442	651	144	33.1	3.98	10.4	0.36	6.52	2.97	48	36	16	20.8	48	42.7
	Miwaleni	1	-3.42036666666667	37.4611333333333	763	0-25 cm	951	4800	8.58	151	983	1400	200	171	95.5	14.9	5.71	7.27	3.39	50	36	14	40.6	222	48.9
	Miwaleni	2	-3.41996666666667	37.45945	760	0-25 cm	996	4250	8.59	168	734	1540	175	96	91	11.3	3.45	7.18	3.16	48	40	12	37.9	101	48.7
	Miwaleni	3	-3.41945	37.4590666666667	759	0-25 cm	996	4250	8.59	168	734	1540	175	96	91	11.3	3.45	7.18	3.16	48	40	12	37.9	101	48.7
	Miwaleni	4	-3.41926666666667	37.45825	757	0-25 cm	996	4250	8.59	168	734	1540	175	96	91	11.3	3.45	7.18	3.16	48	40	12	37.9	101	48.7
	Miwaleni	5	-3.41978333333333	37.45815	758	0-25 cm	996	4250	8.59	168	734	1540	175	96	91	11.3	3.45	7.18	3.16	48	40	12	37.9	101	48.7
	Miwaleni	6	-3.41998333333333	37.4573833333333	714	0-25 cm	996	4250	8.59	168	734	1540	175	96	91	11.3	3.45	7.18	3.16	48	40	12	37.9	101	48.7
	Miwaleni	7	-3.41841666666667	37.4575	742	0-25 cm	1010	3520	7.16	183	877	1280	177	92.5	61.8	11.1	3	7.05	3.16	48	38	14	32.3	70	48.1
	Miwaleni	8	-3.41721666666667	37.4583833333333	743	0-25 cm	1010	3520	7.16	183	877	1280	177	92.5	61.8	11.1	3	7.05	3.16	48	38	14	32.3	70	48.1
	Miwaleni	9	-3.41823333333333	37.4604333333333	765	0-25 cm	800	4090	8.93	147	2860	1240	192	58.3	531	21.6	15.6	7.7	2.87	54	30	16	39.8	332	44.6
	Miwaleni	10	-3.41866666666667	37.45965	762	0-25 cm	800	4090	8.93	147	2860	1240	192	58.3	531	21.6	15.6	7.7	2.87	54	30	16	39.8	332	44.6
	Miwaleni	1	-3.42036666666667	37.4611333333333	763	25-50 cm	891	5000	8.69	146	502	1500	183	142	87	13	4.62	7.42	3.54	50	38	12	41	162	53.9
	Miwaleni	2	-3.41996666666667	37.45945	760	25-50 cm	985	4130	8.23	168	399	1520	148	157	66.5	12	2.85	7.07	3.33	50	38	12	36.6	136	47.6
	Miwaleni	3	-3.41945	37.4590666666667	759	25-50 cm	985	4130	8.23	168	399	1520	148	157	66.5	12	2.85	7.07	3.33	50	38	12	36.6	136	47.6
	Miwaleni	4	-3.41926666666667	37.45825	757	25-50 cm	985	4130	8.23	168	399	1520	148	157	66.5	12	2.85	7.07	3.33	50	38	12	36.6	136	47.6
	Miwaleni	5	-3.41978333333333	37.45815	758	25-50 cm	985	4130	8.23	168	399	1520	148	157	66.5	12	2.85	7.07	3.33	50	38	12	36.6	136	47.6
	Miwaleni	6	-3.41998333333333	37.4573833333333	714	25-50 cm	985	4130	8.23	168	399	1520	148	157	66.5	12	2.85	7.07	3.33	50	38	12	36.6	136	47.6
	Miwaleni	7	-3.41841666666667	37.4575	742	25-50 cm	998	3490	6.99	176	682	1340	177	103	55	6.71	2.73	7.04	3.2	48	40	12	32.2	84	51.3
	Miwaleni	8	-3.41721666666667	37.4583833333333	743	25-50 cm	998	3490	6.99	176	682	1340	177	103	55	6.71	2.73	7.04	3.2	48	40	12	32.2	84	51.3
	Miwaleni	9	-3.41823333333333	37.4604333333333	765	25-50 cm	1100	1820	6.5	127	740	1230	178	95.4	10	11	1.71	6.24	3.33	52	38	10	25.9	165	46.9
	Miwaleni	10	-3.41866666666667	37.45965	762	25-50 cm	1100	1820	6.5	127	740	1230	178	95.4	10	11	1.71	6.24	3.33	52	38	10	25.9	165	46.9
